# Supplementary material for: Phytochemical Profile and Antioxidant Properties of Bee-Collected Artichoke (Cynara scolymus) Pollen
Source: Antioxidants (Basel). 2021 Jul 7;10(7):1091. doi: 10.3390/antiox10071091 (PMC8301145; doi:10.3390/antiox10071091)
Supplement: Supplementary file 1 [file antioxidants-10-01091-s001.zip]

Archive with 1 entries (1 files):
- antioxidants-1261081-supplementary.pdf
